# Supplementary material for: Tobacco consumption behavior and its associated factors among in-school adolescent students of Saptari, Nepal
Source: PLOS Glob Public Health. 2025 Jan 3;5(1):e0004139. doi: 10.1371/journal.pgph.0004139 (PMC11698322; doi:10.1371/journal.pgph.0004139)
Supplement: S1 Data — (XLSX) [file pgph.0004139.s001.xlsx]

## Sheet: Sheet1
School	Tobacco_Consumption_stds	Q102_a	Q102_b	Q102_c	Q102_d	Q102_e	Q102_f	Q102_g	Q103	Father_Age	Mother_Age	Parental_Tob_Use	Occup_Moth_New	Occup_Fath_New	Fath_Ed	Moth_Ed	EconomicStatus
1	0	0	0	0	0	0	0	0	0	50	45	3	2	1	1	0	1
1	0	0	0	0	0	0	0	0	0	62	55	3	2	1	1	0	1
1	0	0	0	0	0	0	0	0	0	36	34	1	1	3	0	0	3
1	1	0	0	0	0	0	6	0	6	45	43	3	1	1	0	0	2
1	0	0	0	0	0	0	0	0	0	65	59	3	2	1	0	0	2
1	1	0	0	3	0	0	0	0	3	72	56	1	2	1	0	0	2
1	1	0	0	0	0	5	0	0	5	45	40	3	3	4	1	1	2
1	0	0	0	0	0	0	0	0	0	43	35	1	1	3	1	1	2
1	1	1	0	0	0	5	6	0	6	54	51	3	1	4	1	1	2
1	1	0	0	0	4	0	6	0	4	55	45	1	1	1	1	1	2
1	0	0	0	0	0	0	0	0	0	45	35	3	2	1	1	1	2
1	0	0	0	0	0	0	0	0	0	45	40	3	1	1	1	1	2
1	0	0	0	0	0	0	0	0	0	40	38	1	1	1	1	0	2
1	0	0	0	0	0	0	0	0	0	37	35	1	1	#NULL!	1	1	2
1	1	0	0	0	4	0	0	0	4	51	48	3	1	1	1	1	2
1	0	0	0	0	0	0	0	0	0	42	35	3	3	2	1	1	2
1	0	0	0	0	0	0	0	0	0	50	45	2	1	4	1	1	2
1	0	0	0	0	0	0	0	0	0	40	35	1	1	2	1	0	2
1	0	0	0	0	0	0	0	0	0	40	42	3	1	#NULL!	1	0	2
1	0	0	0	0	0	0	0	0	0	45	42	3	1	4	1	1	1
1	0	0	0	0	0	0	0	0	0	45	40	3	1	1	1	0	1
1	0	0	0	0	0	0	0	0	0	42	38	1	1	2	1	0	1
1	0	0	0	0	0	0	0	0	0	34	30	3	2	1	0	1	3
1	0	0	0	0	0	0	0	0	0	46	45	2	1	4	1	1	3
1	0	0	0	0	0	0	0	0	0	40	35	1	1	4	1	1	3
1	0	0	0	0	0	0	0	0	0	40	35	3	1	2	1	0	2
1	0	0	0	0	0	0	0	0	0	42	39	3	1	4	1	0	3
1	0	0	0	0	0	0	0	0	0	50	46	3	1	4	1	0	2
1	0	0	0	0	0	0	0	0	0	50	45	1	3	4	1	1	3
1	0	0	0	0	0	0	0	0	0	45	39	1	1	4	0	0	2
1	0	0	0	0	0	0	0	0	0	47	44	3	1	4	1	0	2
1	0	0	0	0	0	0	0	0	0	40	37	1	1	2	1	1	2
1	0	0	0	0	0	0	0	0	0	40	35	3	1	4	0	0	2
1	0	0	0	0	0	0	0	0	0	60	47	3	1	4	1	1	2
1	0	0	0	0	0	0	0	0	0	41	40	3	1	4	1	0	1
1	0	0	0	0	0	0	0	0	0	65	40	3	1	4	0	0	1
1	0	0	0	0	0	0	0	0	0	45	42	3	3	4	1	1	2
1	0	0	0	0	0	0	0	0	0	60	45	3	1	4	1	0	2
1	0	0	0	0	0	0	0	0	0	45	32	1	1	4	1	0	2
1	0	0	0	0	0	0	0	0	0	47	46	3	1	4	1	1	2
1	0	0	0	0	0	0	0	0	0	50	40	3	1	1	1	0	2
1	0	0	0	0	0	0	0	0	0	49	40	3	1	3	1	0	2
1	0	0	0	0	0	0	0	0	0	35	45	1	1	4	1	1	2
1	0	0	0	0	0	0	0	0	0	50	42	3	3	2	1	1	2
1	0	0	0	0	0	0	0	0	0	50	43	3	1	3	1	0	2
1	0	0	0	0	0	0	0	0	0	35	45	3	1	4	1	1	2
1	0	0	0	0	0	0	0	0	0	40	37	3	1	4	1	1	2
1	0	0	0	0	0	0	0	0	0	47	42	1	1	1	1	0	2
1	0	0	0	0	0	0	0	0	0	62	58	3	1	1	0	0	2
1	0	0	0	0	0	0	0	0	0	65	59	3	1	1	1	1	2
1	0	0	0	0	0	0	0	0	0	#NULL!	39	1	1	#NULL!	#NULL!	1	2
1	0	0	0	0	0	0	0	0	0	45	39	1	3	1	1	1	2
1	0	0	0	0	0	0	0	0	0	45	40	1	3	4	1	1	2
1	0	0	0	0	0	0	0	0	0	40	35	1	3	4	1	1	2
1	0	0	0	0	0	0	0	0	0	45	40	1	1	2	1	1	2
1	0	0	0	0	0	0	0	0	0	45	35	1	1	4	1	1	2
1	0	0	0	0	0	0	0	0	0	45	36	3	1	1	1	0	2
1	0	0	0	0	0	0	0	0	0	40	35	3	1	1	1	1	2
1	0	0	0	0	0	0	0	0	0	45	42	3	1	3	1	1	2
1	0	0	0	0	0	0	0	0	0	50	40	1	1	4	1	0	2
1	0	0	0	0	0	0	0	0	0	49	42	1	3	2	1	1	2
1	0	0	0	0	0	0	0	0	0	50	45	2	2	1	1	1	2
1	0	0	0	0	0	0	0	0	0	45	40	1	1	3	1	0	2
1	0	0	0	0	0	0	0	0	0	50	45	3	1	4	1	1	2
1	0	0	0	0	0	0	0	0	0	37	40	1	1	1	1	0	2
1	0	0	0	0	0	0	0	0	0	50	45	3	2	1	1	1	2
1	0	0	0	0	0	0	0	0	0	50	38	1	1	2	1	1	2
1	0	0	0	0	0	0	0	0	0	36	37	1	1	4	1	1	3
1	0	0	0	0	0	0	0	0	0	47	40	1	1	2	1	1	3
1	0	0	0	0	0	0	0	0	0	42	40	3	1	2	1	1	1
1	0	0	0	0	0	0	0	0	0	38	35	3	1	3	1	0	1
1	0	0	0	0	0	0	0	0	0	40	35	2	1	1	1	1	3
1	0	0	0	0	0	0	0	0	0	40	35	3	1	2	1	1	1
1	0	0	0	0	0	0	0	0	0	39	32	1	1	1	1	1	2
1	0	0	0	0	0	0	0	0	0	40	35	1	1	4	1	1	2
1	0	0	0	0	0	0	0	0	0	45	40	1	1	1	0	0	1
2	0	0	0	0	0	0	0	0	0	50	48	3	2	1	1	0	2
2	1	0	0	0	4	0	0	0	4	45	42	1	2	1	1	1	2
2	0	0	0	0	0	0	0	0	0	60	60	3	3	2	1	1	1
2	0	0	0	0	0	0	0	0	0	46	38	3	1	4	1	1	1
2	0	0	0	0	0	0	0	0	0	40	36	1	3	2	1	1	1
2	0	0	0	0	0	0	0	0	0	47	34	3	1	4	1	1	3
2	0	0	0	0	0	0	0	0	0	45	44	1	3	4	1	1	2
2	0	0	0	0	0	0	0	0	0	45	35	1	1	3	1	1	2
2	0	0	0	0	0	0	0	0	0	40	35	1	1	4	1	1	2
2	0	0	0	0	0	0	0	0	0	45	44	1	1	1	1	1	2
2	1	1	0	0	4	5	0	0	1	37	33	3	1	1	1	1	1
2	1	1	0	0	4	5	6	0	1	40	37	3	1	1	1	1	1
2	1	0	0	0	0	5	0	0	5	40	35	3	1	1	1	1	2
2	1	0	0	0	0	5	0	0	5	40	37	3	1	4	1	1	3
2	0	0	0	0	0	0	0	0	0	65	45	1	2	1	1	1	1
2	1	1	0	0	0	0	0	0	1	35	31	3	1	1	1	0	1
2	0	0	0	0	0	0	0	0	0	49	36	1	1	4	1	1	1
2	1	1	0	3	0	5	0	0	1	48	38	3	1	1	1	1	2
2	0	0	0	0	0	0	0	0	0	45	43	3	2	3	1	1	2
2	1	1	0	0	4	5	6	0	5	39	35	3	1	1	1	0	1
2	0	0	0	0	0	0	0	0	0	40	35	3	1	1	1	1	3
2	0	0	0	0	0	0	0	0	0	40	35	3	2	1	1	0	1
3	0	0	0	0	0	0	0	0	0	42	40	1	3	1	0	0	2
3	1	0	0	0	0	5	0	0	5	60	49	3	1	1	0	0	1
3	0	0	0	0	0	0	0	0	0	46	45	2	1	1	0	0	2
3	0	0	0	0	0	0	0	0	0	43	35	1	1	1	1	1	2
3	0	0	0	0	0	0	0	0	0	51	45	1	1	4	1	1	2
3	0	0	0	0	0	0	0	0	0	44	43	1	1	3	1	1	2
3	0	0	0	0	0	0	0	0	0	53	38	1	1	4	1	1	2
3	0	0	0	0	0	0	0	0	0	40	35	1	2	1	1	1	2
3	0	0	0	0	0	0	0	0	0	54	45	1	1	1	1	1	2
3	0	0	0	0	0	0	0	0	0	45	35	3	1	1	0	0	2
3	0	0	0	0	0	0	0	0	0	37	32	3	2	4	1	1	1
3	0	0	0	0	0	0	0	0	0	33	32	3	1	4	1	1	2
3	0	0	0	0	0	0	0	0	0	35	33	3	1	1	1	0	2
3	0	0	0	0	0	0	0	0	0	41	45	1	1	1	1	1	2
3	0	0	0	0	0	0	0	0	0	45	35	3	1	4	1	1	2
3	0	0	0	0	0	0	0	0	0	41	40	3	1	2	1	0	2
3	1	1	0	3	4	5	0	0	5	42	39	3	1	1	1	0	1
3	1	1	0	3	0	0	0	0	3	35	30	3	1	4	0	1	1
3	1	0	0	0	0	5	0	0	5	43	39	3	2	1	0	0	1
3	0	0	0	0	0	0	0	0	0	41	37	1	1	4	1	1	2
3	1	0	0	0	0	5	6	0	5	37	35	3	1	4	1	1	2
3	0	0	0	0	0	0	0	0	0	40	32	3	1	2	1	0	2
3	1	1	0	0	0	0	6	0	6	38	36	3	2	1	1	0	2
3	0	0	0	0	0	0	0	0	0	#NULL!	35	1	1	#NULL!	#NULL!	1	1
3	0	0	0	0	0	0	0	0	0	40	32	3	1	3	1	1	1
3	0	0	0	0	0	0	0	0	0	43	35	3	1	2	1	1	1
3	0	0	0	0	0	0	0	0	0	43	31	2	1	4	1	0	2
3	0	0	0	0	0	0	0	0	0	42	33	3	1	1	1	1	2
3	0	0	0	0	0	0	0	0	0	40	38	3	1	2	1	1	2
3	0	0	0	0	0	0	0	0	0	45	39	3	3	2	1	1	2
3	1	0	0	0	0	5	0	0	5	40	35	1	2	1	1	1	2
3	1	0	0	0	0	5	0	0	5	40	38	3	2	1	0	0	1
3	1	0	0	0	4	5	0	0	4	40	38	3	2	1	1	0	2
3	1	0	0	0	0	5	0	0	5	45	40	3	1	1	1	0	3
3	1	0	0	0	0	5	0	0	5	46	42	3	1	1	1	1	3
3	0	0	0	0	0	0	0	0	0	40	34	1	1	2	0	0	1
3	0	0	0	0	0	0	0	0	0	44	42	3	3	2	1	0	3
3	1	0	0	0	0	5	0	0	5	#NULL!	55	1	1	#NULL!	#NULL!	0	2
3	0	0	0	0	0	0	0	0	0	46	45	3	1	4	1	0	2
3	1	0	0	0	4	5	0	0	4	45	42	3	2	1	1	0	2
3	1	0	0	0	4	5	0	0	4	45	35	3	2	1	0	0	2
3	0	0	0	0	0	0	0	0	0	53	43	3	1	4	1	0	2
3	0	0	0	0	0	0	0	0	0	46	44	3	1	4	1	1	2
3	0	0	0	0	0	0	0	0	0	45	30	3	2	1	1	1	2
3	1	1	0	3	0	0	0	0	1	45	42	3	2	1	1	0	2
4	1	1	2	3	4	5	6	0	1	53	41	3	1	4	0	0	2
4	1	0	0	0	4	5	0	0	1	40	35	3	1	1	0	0	2
4	1	0	0	0	4	5	0	7	7	56	49	3	1	4	1	0	1
4	1	1	0	0	0	0	0	0	1	49	42	3	1	4	1	1	2
4	1	0	0	0	0	5	0	0	5	50	45	2	1	1	0	0	2
4	1	0	0	0	4	5	0	7	5	50	45	3	1	4	1	1	2
4	1	0	0	0	0	5	0	0	5	35	34	3	1	4	1	1	3
4	0	0	0	0	0	0	0	0	0	43	42	1	1	1	1	1	2
4	1	0	0	0	0	5	0	0	5	54	43	1	1	4	1	1	2
4	0	0	0	0	0	0	0	0	0	40	35	1	1	1	1	0	1
4	0	0	0	0	0	0	0	0	0	45	41	3	1	4	1	1	1
4	0	0	0	0	0	0	0	0	0	42	38	3	1	3	1	0	2
4	0	0	0	0	0	0	0	0	0	40	35	3	1	1	1	1	3
4	0	0	0	0	0	0	0	0	0	#NULL!	41	1	3	#NULL!	#NULL!	1	2
4	0	0	0	0	0	0	0	0	0	50	40	1	2	1	1	0	2
4	0	0	0	0	0	0	0	0	0	40	35	1	3	2	1	1	2
4	1	0	0	0	0	5	0	0	5	45	40	3	1	3	1	0	2
4	0	0	0	0	0	0	0	0	0	70	65	1	3	2	1	1	3
4	0	0	0	0	0	0	0	0	0	50	55	1	3	3	1	1	3
4	0	0	0	0	0	0	0	0	0	60	58	1	1	1	1	1	1
4	0	0	0	0	0	0	0	0	0	70	60	3	2	1	1	1	1
4	1	0	0	0	0	5	0	0	5	52	50	3	2	1	1	0	2
4	0	0	0	0	0	0	0	0	0	40	34	1	1	3	1	0	2
4	1	0	0	0	0	5	0	0	5	54	45	3	1	1	0	0	1
4	1	0	0	0	0	5	0	0	5	44	43	1	1	2	1	0	2
4	0	0	0	0	0	0	0	0	0	59	57	3	1	1	1	0	1
4	0	0	0	0	0	0	0	0	0	57	55	3	2	1	1	0	1
4	1	1	0	0	0	0	0	0	1	40	38	1	1	4	0	0	1
4	1	0	0	0	0	0	6	0	6	56	50	3	1	1	1	0	2
4	0	0	0	0	0	0	0	0	0	45	40	3	1	4	1	1	2
4	0	0	0	0	0	0	0	0	0	42	36	1	1	3	1	0	2
4	0	0	0	0	0	0	0	0	0	46	41	3	1	4	1	1	2
4	1	1	0	3	4	5	6	0	5	50	45	3	2	1	1	0	2
4	1	1	0	0	4	5	6	0	4	39	34	1	1	1	1	0	1
4	1	1	0	0	4	5	6	0	1	42	35	3	1	4	1	1	1
4	0	0	0	0	0	0	0	0	0	44	34	1	1	4	1	1	2
4	0	0	0	0	0	0	0	0	0	45	37	3	1	1	1	0	1
4	0	0	0	0	0	0	0	0	0	44	42	3	1	1	1	1	2
4	0	0	0	0	0	0	0	0	0	42	35	3	1	1	1	0	1
4	0	0	0	0	0	0	0	0	0	45	41	3	1	4	1	0	2
4	0	0	0	0	0	0	0	0	0	45	42	1	1	2	1	1	2
4	0	0	0	0	0	0	0	0	0	46	42	3	1	4	1	1	2
4	1	0	0	0	0	5	0	0	5	41	37	3	1	1	0	0	2
4	1	1	2	3	4	5	6	0	1	40	35	3	1	1	0	0	1
4	0	0	0	0	0	0	0	0	0	45	35	3	1	1	1	0	2
4	1	0	0	0	0	5	0	0	5	50	45	2	1	1	0	0	1
4	1	0	0	0	4	5	0	0	5	45	43	3	2	1	0	0	1
4	1	0	0	0	4	5	0	0	5	60	55	3	2	1	0	0	1
4	1	0	0	0	0	5	0	0	5	48	43	3	3	1	1	1	2
4	0	0	0	0	0	0	0	0	0	35	32	3	2	1	1	0	1
4	0	0	0	0	0	0	0	0	0	58	52	1	1	1	1	0	2
4	0	0	0	0	0	0	0	0	0	39	35	3	1	1	1	0	2
4	0	0	0	0	0	0	0	0	0	42	41	1	2	1	1	1	2
4	0	0	0	0	0	0	0	0	0	40	35	1	2	1	0	0	1
4	0	0	0	0	0	0	0	0	0	40	33	1	1	1	1	0	2
4	0	0	0	0	0	0	0	0	0	42	40	1	1	1	1	0	2
4	0	0	0	0	0	0	0	0	0	40	30	1	1	3	1	0	2
4	0	0	0	0	0	0	0	0	0	45	38	1	1	1	1	0	1
4	0	0	0	0	0	0	0	0	0	44	40	1	1	1	1	0	2
4	0	0	0	0	0	0	0	0	0	36	35	3	2	1	1	0	1
4	1	1	0	3	0	5	6	0	5	60	56	3	1	1	0	0	2
4	0	0	0	0	0	0	0	0	0	38	35	3	2	1	1	0	1
4	0	0	0	0	0	0	0	0	0	45	40	3	2	1	1	1	2
4	0	0	0	0	0	0	0	0	0	45	40	1	2	1	0	0	1
4	0	0	0	0	0	0	0	0	0	70	60	3	2	1	1	1	1
4	0	0	0	0	0	0	0	0	0	40	35	3	1	3	0	0	1
5	0	0	0	0	0	0	0	0	0	45	40	3	1	1	1	0	2
5	0	0	0	0	0	0	0	0	0	40	35	1	1	3	1	1	2
5	0	0	0	0	0	0	0	0	0	40	34	2	1	3	1	1	2
5	0	0	0	0	0	0	0	0	0	45	42	2	1	1	1	1	2
5	1	0	0	0	4	0	0	0	4	45	40	3	2	1	1	1	2
5	0	0	0	0	0	0	0	0	0	60	55	1	1	1	1	1	2
5	0	0	0	0	0	0	0	0	0	50	45	1	1	4	1	0	2
5	0	0	0	0	0	0	0	0	0	48	46	1	2	1	1	0	2
5	0	0	0	0	0	0	0	0	0	50	41	3	1	4	0	0	1
5	0	0	0	0	0	0	0	0	0	42	40	3	2	1	1	1	2
5	0	0	0	0	0	0	0	0	0	35	34	3	1	1	1	1	2
5	0	0	0	0	0	0	0	0	0	39	34	3	1	3	1	0	2
5	0	0	0	0	0	0	0	0	0	40	35	3	2	1	1	0	2
5	0	0	0	0	0	0	0	0	0	50	40	3	1	1	1	1	2
5	0	0	0	0	0	0	0	0	0	35	33	3	1	1	1	1	2
5	0	0	0	0	0	0	0	0	0	35	33	3	1	3	1	1	2
